# Supplementary material for: DESMAN: a new tool for de novo extraction of strains from metagenomes
Source: Genome Biol. 2017 Sep 21;18:181. doi: 10.1186/s13059-017-1309-9 (PMC5607848; doi:10.1186/s13059-017-1309-9)
Supplement: Supplementary file 2 — Separate text file containing variant prediction results in the complex mock. (TSV 4 kb) [file 13059_2017_1309_MOESM2_ESM.tsv]

Cluster	SCGs	Filtered	Strain	TP	A	P	Recall	Precn	FP	FN
Cluster0	36	31	Strain_366648	0	0	0	0	0	0	0
Cluster101	36	31	Strain_1744	67	67	68	1	0.985294117647	1	0
Cluster104	34	26	Strain_1681	171	175	196	0.977142857143	0.872448979592	25	4
Cluster106	36	30	Strain_43306	0	0	0	0	0	0	0
Cluster109	36	31	Strain_316	0	0	0	0	0	0	0
Cluster112	34	29	Strain_168695	0	0	3	0	0	3	0
Cluster114	36	28	Strain_48296	0	0	0	0	0	0	0
Cluster115	36	30	Strain_1624	0	0	0	0	0	0	0
Cluster116	36	32	Strain_1598	0	0	0	0	0	0	0
Cluster119	35	31	Strain_2287	0	0	0	0	0	0	0
Cluster120	34	31	Strain_43080	0	0	0	0	0	0	0
Cluster121	35	29	Strain_1358	0	0	0	0	0	0	0
Cluster128	36	32	Strain_43687	0	0	0	0	0	0	0
Cluster131	36	28	Strain_83560	0	4	0	0	NA	0	4
Cluster132	33	28	Strain_2095	17	17	18	1	0.944444444444	1	0
Cluster15	36	33	Strain_1613	0	0	0	0	0	0	0
Cluster16	36	32	Strain_1408	0	0	0	0	0	0	0
Cluster18	36	28	Strain_1338	0	0	0	0	0	0	0
Cluster19	36	30	Strain_2252	1	1	1	1	1	0	0
Cluster2	36	33	Strain_399	0	0	0	0	0	0	0
Cluster21	36	33	Strain_1238	0	0	0	0	0	0	0
Cluster22	30	29	Strain_34085	163	173	210	0.942196531792	0.77619047619	47	10
Cluster23	35	27	Strain_1542	0	0	0	0	0	0	0
Cluster24	35	28	Strain_774	149	150	151	0.993333333333	0.986754966887	2	1
Cluster28	36	34	Strain_644	0	0	0	0	0	0	0
Cluster3	34	26	Strain_75985	45	46	54	0.978260869565	0.833333333333	9	1
Cluster31	35	32	Strain_948	10	10	10	1	1	0	0
Cluster32	32	29	Strain_285	202	330	244	0.612121212121	0.827868852459	42	128
Cluster33	36	33	Strain_2039	0	0	0	0	0	0	0
Cluster36	29	24	Strain_1349	0	0	0	0	0	0	0
Cluster37	35	27	Strain_1833	98	99	99	0.989898989899	0.989898989899	1	1
Cluster38	28	24	Strain_714	154	271	189	0.568265682657	0.814814814815	35	117
Cluster39	34	31	Strain_1509	234	304	234	0.769736842105	1	0	70
Cluster44	34	28	Strain_480	54	57	54	0.947368421053	1	0	3
Cluster45	34	30	Strain_738	0	0	5	0	0	5	0
Cluster48	36	29	Strain_358	0	0	0	0	0	0	0
Cluster49	31	23	Strain_1334	0	0	0	0	0	0	0
Cluster5	34	32	Strain_2209	149	159	185	0.937106918239	0.805405405405	36	10
Cluster51	36	30	Strain_196	0	0	0	0	0	0	0
Cluster52	35	29	Strain_1245	0	0	0	0	0	0	0
Cluster53	36	31	Strain_57975	0	0	0	0	0	0	0
Cluster54	36	27	Strain_1911	0	0	1	0	0	1	0
Cluster56	35	25	Strain_28173	203	215	206	0.944186046512	0.985436893204	3	12
Cluster57	36	28	Strain_582	0	0	3	0	0	3	0
Cluster58	36	34	Strain_96345	57	57	57	1	1	0	0
Cluster59	34	31	Strain_587753	274	290	303	0.944827586207	0.904290429043	29	16
Cluster6	36	30	Strain_438	0	0	0	0	0	0	0
Cluster62	30	20	Strain_54291	0	0	130	0	0	130	0
Cluster63	36	35	Strain_782	0	0	0	0	0	0	0
Cluster64	35	31	Strain_2162	64	65	70	0.984615384615	0.914285714286	6	1
Cluster65	36	30	Strain_375	0	0	0	0	0	0	0
Cluster66	36	30	Strain_38323	0	0	0	0	0	0	0
Cluster67	32	28	Strain_28108	119	140	147	0.85	0.809523809524	28	21
Cluster69	33	29	Strain_747	0	0	8	0	0	8	0
Cluster7	35	30	Strain_35814	3	3	3	1	1	0	0
Cluster70	36	28	Strain_1582	0	0	0	0	0	0	0
Cluster72	33	19	Strain_382	42	48	42	0.875	1	0	6
Cluster73	36	32	Strain_663	0	0	3	0	0	3	0
Cluster74	35	30	Strain_729	0	0	7	0	0	7	0
Cluster75	35	30	Strain_2173	0	0	0	0	0	0	0
Cluster76	34	27	Strain_29447	170	185	170	0.918918918919	1	0	15
Cluster77	36	31	Strain_1270	0	265	0	0	NA	0	265
Cluster78	35	31	Strain_1402	85	85	95	1	0.894736842105	10	0
Cluster80	34	26	Strain_636	0	0	33	0	0	33	0
Cluster81	36	30	Strain_837	0	0	0	0	0	0	0
Cluster82	34	27	Strain_236	0	0	0	0	0	0	0
Cluster83	30	28	Strain_715	124	163	147	0.760736196319	0.843537414966	23	39
Cluster86	36	30	Strain_1502	86	97	86	0.886597938144	1	0	11
Cluster89	36	29	Strain_486	0	0	0	0	0	0	0
Cluster9	36	29	Strain_777	80	87	83	0.919540229885	0.963855421687	3	7
Cluster90	34	29	Strain_85698	103	103	133	1	0.774436090226	30	0
Cluster91	36	28	Strain_1219	0	0	0	0	0	0	0
Cluster93	36	28	Strain_750	0	0	0	0	0	0	0
Cluster94	35	32	Strain_28025	0	0	0	0	0	0	0
Cluster99	36	32	Strain_1718	0	0	0	0	0	0	0
