# Supplementary material for: DESMAN: a new tool for de novo extraction of strains from metagenomes
Source: Genome Biol. 2017 Sep 21;18:181. doi: 10.1186/s13059-017-1309-9 (PMC5607848; doi:10.1186/s13059-017-1309-9)
Supplement: Supplementary file 3 — Separate text file containing strains used in the complex mock. (TSV 12 kb) [file 13059_2017_1309_MOESM3_ESM.tsv]

SpeciesNames	TaxaId	StrainId	NSeq	AccessionID
Bordetella holmesii	35814	1247648_0	4	GCF_000598125.1
Bordetella holmesii	35814	1172205_1	1	GCF_000765395.1
Bordetella holmesii	35814	1247646_0	4	GCF_000572015.1
Bordetella holmesii	35814	1266729_0	2	GCF_000341465.1
Comamonas testosteroni	285	399795_0	1	GCF_000168855.1
Comamonas testosteroni	285	688245_0	1	GCF_000093145.3
Acetobacter pasteurianus	438	438_0	1	GCF_001183745.1
Rhodococcus erythropolis	1833	1136179_0	2	GCF_000454045.1
Rhodococcus erythropolis	1833	1289591_0	3	GCF_000696675.1
Rhodococcus erythropolis	1833	1833_2	4	GCF_000975175.1
Rickettsia prowazekii	782	1105094_0	1	GCF_000277165.1
Clostridium sporogenes	1509	471871_0	2	GCF_000155085.1
Clostridium sporogenes	1509	1509_5	1	GCF_000973705.1
Mycoplasma capricolum	2095	1124992_0	1	GCF_000835085.1
Mycoplasma capricolum	2095	40480_2	1	GCF_000952915.1
Achromobacter xylosoxidans	85698	562971_1	1	GCF_000758265.1
Achromobacter xylosoxidans	85698	1167634_0	1	GCF_000967095.2
Sinorhizobium meliloti	382	1230587_0	4	GCF_000304415.1
Sinorhizobium meliloti	382	698936_0	3	GCF_000147775.2
Mycoplasma gallisepticum	2096	710127_0	1	GCF_000092585.1
Mycoplasma gallisepticum	2096	1159198_0	1	GCF_000286695.1
Mycoplasma gallisepticum	2096	708616_0	1	GCF_000025385.1
Lactobacillus casei	1582	543734_0	1	GCF_000026485.1
Leuconostoc mesenteroides	1245	427140_0	1	GCF_000512955.1
Bacillus atrophaeus	1452	720555_0	1	GCF_000165925.1
Bacillus atrophaeus	1452	1239783_0	1	GCF_000385965.2
Lactobacillus fermentum	1613	1381124_0	2	GCF_000466785.3
Sulfolobus islandicus	43080	1132499_0	3	GCF_000245135.1
Borreliella garinii	29519	1081646_0	3	GCF_000239475.1
Borreliella garinii	29519	1421551_0	1	GCF_000691545.1
Borreliella garinii	29519	1234596_0	1	GCF_000300045.1
Flavobacterium psychrophilum	96345	96345_11	1	GCF_000971645.1
Flavobacterium psychrophilum	96345	96345_14	1	GCF_000971605.1
Flavobacterium psychrophilum	96345	1452724_0	1	GCF_000754405.1
Coxiella burnetii	777	1321945_0	2	GCF_000767035.1
Coxiella burnetii	777	1293501_0	1	GCF_000367725.2
Coxiella burnetii	777	434922_0	2	GCF_000017105.1
Bradyrhizobium japonicum	375	1304877_0	4	GCF_000482425.1
Salinispora tropica	168695	369723_0	1	GCF_000016425.1
Brucella ovis	236	444178_0	2	GCF_000016845.1
Agrobacterium tumefaciens	358	1435057_0	4	GCF_000576515.1
Neorhizobium galegae	399	1028801_0	3	GCF_000731295.1
Lactobacillus jensenii	109790	525329_0	1	GCF_000159335.1
Corynebacterium glutamicum	1718	340322_0	2	GCF_000010225.1
Haloferax mediterranei	2252	523841_2	4	GCF_000306765.2
Haloferax mediterranei	2252	523841_3	4	GCF_000685635.1
Haemophilus parainfluenzae	729	862965_0	1	GCF_000210895.1
Streptococcus dysgalactiae	1334	617121_0	1	GCF_000307185.1
Lactobacillus salivarius	1624	712961_0	4	GCF_000143435.1
Yersinia frederiksenii	29484	349966_1	2	GCF_000754805.1
Edwardsiella tarda	636	636_1	1	GCF_001011055.1
Bacillus pumilus	1408	315750_0	1	GCF_000017885.1
Bacillus licheniformis	1402	766760_0	1	GCF_000408885.1
Bacillus licheniformis	1402	1402_1	1	GCF_000746885.1
Sulfolobus solfataricus	2287	2287_0	1	GCF_000968355.1
Morganella morganii	582	582_2	1	GCF_000783955.1
Burkholderia thailandensis	57975	1249665_0	2	GCF_000765375.1
Bartonella henselae	38323	283166_0	1	GCF_000046705.1
Tropheryma whipplei	2039	1294033_0	1	GCF_000359285.2
Neisseria lactamica	486	489653_0	1	GCF_000196295.1
[Haemophilus] parasuis	738	557723_0	1	GCF_000021885.1
Ralstonia solanacearum	305	305_16	1	GCF_001373335.1
Ralstonia solanacearum	305	267608_0	2	GCF_000009125.1
Ralstonia solanacearum	305	305_11	1	GCF_000825805.1
Ralstonia solanacearum	305	305_4	1	GCF_000825885.1
Lactobacillus brevis	1580	387344_0	3	GCF_000014465.1
Clostridium novyi	1542	386415_0	1	GCF_000014125.1
Pantoea ananatis	553	706191_0	1	GCF_000025405.2
Pantoea ananatis	553	932677_0	2	GCF_000270125.1
Pantoea ananatis	553	1123863_0	2	GCF_000283875.1
Pantoea ananatis	553	1095774_0	2	GCF_000233595.1
Bartonella bacilliformis	774	1293904_0	4	GCF_000709855.1
Bartonella bacilliformis	774	1293906_0	3	GCF_000709775.1
Bartonella bacilliformis	774	1293910_0	4	GCF_000709755.1
Bartonella bacilliformis	774	1427332_0	4	GCF_000607225.1
Chlamydia muridarum	83560	243161_0	2	GCF_000006685.1
Chlamydia muridarum	83560	658600_0	1	GCF_000175535.1
Actinobacillus pleuropneumoniae	715	434271_0	1	GCF_000016685.1
Actinobacillus pleuropneumoniae	715	537457_0	4	GCF_000020405.1
Actinobacillus pleuropneumoniae	715	416269_0	1	GCF_000015885.1
Clostridium perfringens	1502	195103_0	1	GCF_000013285.1
Clostridium perfringens	1502	195102_0	2	GCF_000009685.1
Anaplasma phagocytophilum	948	212042_0	1	GCF_000013125.1
Anaplasma phagocytophilum	948	1184254_0	1	GCF_000439795.1
Anaplasma phagocytophilum	948	1359156_0	4	GCF_000968455.1
Anaplasma phagocytophilum	948	1359162_0	1	GCF_000964685.1
Raoultella ornithinolytica	54291	883121_0	4	GCF_000247895.1
Moraxella catarrhalis	480	1236608_0	1	GCF_000092265.1
Moraxella catarrhalis	480	480_0	1	GCF_000740455.1
Moraxella catarrhalis	480	480_1	1	GCF_000766665.1
Streptococcus uberis	1349	218495_0	1	GCF_000009545.1
Chlamydia pneumoniae	83558	83558_5	1	GCF_001007125.1
Chlamydia pneumoniae	83558	406984_0	2	GCF_000024145.1
Chlamydia pneumoniae	83558	83558_3	1	GCF_001007045.1
Xanthomonas fuscans	366648	366649_12	4	GCF_000969685.2
Pasteurella multocida	747	584721_0	1	GCF_000259545.1
Gallibacterium anatis	750	1005058_0	2	GCF_000209675.1
Porphyromonas gingivalis	837	837_1	1	GCF_001263815.1
Streptomyces griseus	1911	455632_0	1	GCF_000010605.1
Piscirickettsia salmonis	1238	1227812_3	4	GCF_000300295.2
Aeromonas hydrophila	644	1354302_0	1	GCF_000512185.1
Campylobacter fetus	196	1244528_0	1	GCF_000495505.1
Erwinia amylovora	552	665029_0	2	GCF_000091565.1
Erwinia amylovora	552	716540_0	3	GCF_000027205.1
Xenorhabdus bovienii	40576	40576_0	3	GCF_000973125.1
Xenorhabdus bovienii	40576	406818_0	1	GCF_000027225.1
Bifidobacterium animalis	28025	1075106_0	1	GCF_000224965.2
Pseudomonas denitrificans	43306	1294143_0	1	GCF_000349845.1
Vibrio alginolyticus	663	1219076_0	2	GCF_000354175.2
Xanthomonas albilineans	29447	29447_4	2	GCF_000963055.1
Xanthomonas albilineans	29447	29447_8	1	GCF_000962995.1
Xanthomonas albilineans	29447	380358_0	4	GCF_000087965.2
Xanthomonas albilineans	29447	29447_12	4	GCF_000963155.1
Xanthomonas albilineans	29447	29447_11	4	GCF_000963065.1
Citrobacter freundii	546	1400137_0	4	GCF_000521945.1
Citrobacter freundii	546	546_11	2	GCF_001037495.1
Citrobacter freundii	546	546_4	1	GCF_000783995.1
Acinetobacter pittii	48296	1217691_0	1	GCF_000399685.1
Streptococcus thermophilus	1308	299768_0	1	GCF_000011845.1
Streptococcus thermophilus	1308	264199_0	1	GCF_000011825.1
Streptococcus thermophilus	1308	1308_0	1	GCF_000971665.1
Streptococcus thermophilus	1308	1051074_0	1	GCF_000253395.1
Streptococcus thermophilus	1308	767463_0	1	GCF_000182875.1
Bacillus coagulans	1398	941639_0	1	GCF_000217835.1
Bacillus coagulans	1398	1398_3	1	GCF_001039495.1
Streptococcus intermedius	1338	862966_0	1	GCF_000463385.1
Anaplasma marginale	770	234826_0	1	GCF_000011945.1
Anaplasma marginale	770	1412840_0	1	GCF_000495495.1
Buchnera aphidicola	9	561501_0	1	GCF_000021065.1
Buchnera aphidicola	9	713601_0	1	GCF_000183285.1
Buchnera aphidicola	9	713602_0	1	GCF_000183245.1
Buchnera aphidicola	9	713603_0	1	GCF_000183225.1
Mannheimia haemolytica	75985	1222034_0	1	GCF_000819525.1
Mannheimia haemolytica	75985	1311759_0	1	GCF_000427275.1
Mannheimia haemolytica	75985	1316932_0	1	GCF_000376645.1
Mannheimia haemolytica	75985	1261126_0	1	GCF_000422145.1
Paenibacillus polymyxa	1406	1052684_0	2	GCF_000237325.1
Paenibacillus polymyxa	1406	1406_3	1	GCF_000785455.1
Paenibacillus polymyxa	1406	349520_0	1	GCF_000146875.3
Paenibacillus polymyxa	1406	1413214_0	1	GCF_000597985.1
Melissococcus plutonius	33970	1090974_0	2	GCF_000283975.1
Pseudomonas chlororaphis	587753	86192_0	1	GCF_000761195.1
Pseudomonas chlororaphis	587753	1038921_0	1	GCF_000281915.1
Pseudomonas chlororaphis	587753	1037915_0	1	GCF_000264555.1
Pseudomonas chlororaphis	587753	587753_1	1	GCF_000698865.1
Methanococcus maripaludis	39152	1053692_0	1	GCF_000220645.1
Methanococcus maripaludis	39152	402880_0	2	GCF_000016125.1
Methanococcus maripaludis	39152	426368_0	1	GCF_000017225.1
Methanococcus maripaludis	39152	267377_0	1	GCF_000011585.1
Methanococcus maripaludis	39152	444158_0	1	GCF_000018485.1
Methanosarcina barkeri	2208	1434107_0	1	GCF_000970305.1
Methanosarcina barkeri	2208	1434106_0	2	GCF_000970065.1
Methanosarcina barkeri	2208	1434109_0	2	GCF_000969985.1
Methanosarcina barkeri	2208	1434108_0	2	GCF_000970025.1
Methanosarcina barkeri	2208	796385_0	1	GCF_001027005.1
Methanosarcina mazei	2209	1434114_0	1	GCF_000970225.1
Methanosarcina mazei	2209	192952_0	1	GCF_000007065.1
Methanosarcina mazei	2209	1434113_0	1	GCF_000970245.1
Methanosarcina mazei	2209	1434115_0	1	GCF_000970185.1
Methanosarcina mazei	2209	1434117_0	1	GCF_000970165.1
Methanobacterium formicicum	2162	2162_0	1	GCF_000953115.1
Methanobacterium formicicum	2162	2162_1	1	GCF_000762265.1
Metallosphaera sedula	43687	43687_3	1	GCF_001266695.1
Methanobrevibacter smithii	2173	420247_0	1	GCF_000016525.1
Prochlorococcus marinus	1219	167542_0	1	GCF_000015665.1
Vibrio nigripulchritudo	28173	28173_1	2	GCF_000801275.2
Vibrio nigripulchritudo	28173	1238450_0	2	GCF_000723765.1
Lactobacillus reuteri	1598	1598_2	1	GCF_001046835.1
Lactococcus lactis	1358	1117941_0	2	GCF_000478255.1
Aggregatibacter actinomycetemcomitans	714	272556_0	1	GCF_000604045.1
Aggregatibacter actinomycetemcomitans	714	272556_1	1	GCF_001191585.1
Aggregatibacter actinomycetemcomitans	714	694569_0	1	GCF_000163615.2
Aggregatibacter actinomycetemcomitans	714	754507_0	1	GCF_000241025.1
Riemerella anatipestifer	34085	1228997_0	1	GCF_000295655.1
Riemerella anatipestifer	34085	693978_0	1	GCF_000183155.1
Riemerella anatipestifer	34085	1455062_0	1	GCF_001077795.1
Riemerella anatipestifer	34085	34085_1	1	GCF_001051115.1
Riemerella anatipestifer	34085	1354240_0	1	GCF_000734055.1
Rhodopseudomonas palustris	1076	258594_0	2	GCF_000195775.1
Rhodopseudomonas palustris	1076	652103_0	1	GCF_000177255.2
Micrococcus luteus	1270	465515_0	1	GCF_000023205.1
Micrococcus luteus	1270	1270_3	1	GCF_000877795.1
Xylella fastidiosa	2371	183190_0	2	GCF_000007245.1
Xylella fastidiosa	2371	405440_0	1	GCF_000019325.1
Xylella fastidiosa	2371	155920_1	2	GCF_000698805.1
Xylella fastidiosa	2371	1401256_0	2	GCF_000698825.1
Xylella fastidiosa	2371	160492_0	3	GCF_000006725.1
Bifidobacterium bifidum	1681	702459_0	1	GCF_000165905.1
Bifidobacterium bifidum	1681	1681_5	2	GCF_001020375.1
Bifidobacterium bifidum	1681	1681_0	2	GCF_000741085.1
Bifidobacterium bifidum	1681	398513_1	1	GCF_000273525.1
Bifidobacterium bifidum	1681	1681_10	1	GCF_001281345.1
Arcobacter butzleri	28197	944546_0	1	GCF_000284355.1
Arcobacter butzleri	28197	1036172_0	1	GCF_000215345.2
Arcobacter butzleri	28197	367737_0	1	GCF_000014025.1
Alteromonas macleodii	28108	1004786_0	2	GCF_000310085.1
Alteromonas macleodii	28108	314275_0	1	GCF_000020585.3
Alteromonas macleodii	28108	1300258_0	2	GCF_000439575.1
Alteromonas macleodii	28108	1300257_0	1	GCF_000439555.1
Alteromonas macleodii	28108	1300256_0	1	GCF_000439535.1
Propionibacterium freudenreichii	1744	66712_1	1	GCF_000940845.1
Propionibacterium freudenreichii	1744	754252_0	1	GCF_000091725.1
Pseudomonas mendocina	300	399739_0	1	GCF_000016565.1
Pseudomonas mendocina	300	1001585_0	1	GCF_000204295.1
Treponema pallidum	160	1155776_0	1	GCF_000813285.1
Treponema pallidum	160	491081_0	1	GCF_000246815.1
Treponema pallidum	160	491079_0	1	GCF_000246775.1
Treponema pallidum	160	455434_0	1	GCF_000017825.1
Treponema pallidum	160	1155775_0	1	GCF_000387485.1
Pseudomonas stutzeri	316	316_0	2	GCF_000661915.1
